# Supplementary material for: Ipragliflozin Ameliorates Diabetic Nephropathy Associated with Perirenal Adipose Expansion in Mice
Source: Int J Mol Sci. 2021 Jul 8;22(14):7329. doi: 10.3390/ijms22147329 (PMC8304702; doi:10.3390/ijms22147329)
Supplement: Supplementary file 1 [file ijms-22-07329-s001.zip]

Archive with 1 entries (1 files):
- ijms-1253473-supplementary.pdf
